# Supplementary material for: How Does Pseudo-Jahn-Teller Effect Induce the Photoprotective Potential of Curcumin?
Source: Molecules. 2023 Mar 25;28(7):2946. doi: 10.3390/molecules28072946 (PMC10096455; doi:10.3390/molecules28072946)
Supplement: Supplementary file 1 [file molecules-28-02946-s001.zip]

Archive with 1 entries (1 files):
- molecules-2269826-supplementary.pdf
